# Supplementary material for: A typology of community and stakeholder engagement based on documented examples in the field of novel vector control
Source: PLoS Negl Trop Dis. 2019 Nov 25;13(11):e0007863. doi: 10.1371/journal.pntd.0007863 (PMC6901234; doi:10.1371/journal.pntd.0007863)
Supplement: S1 Datasheet — Notes and codes assigned to individual activities for each analytical category discussed in this publication. Codes are highlighted when discussion was required to reach consensus about appropriate coding. (XLSX) [file pntd.0007863.s001.xlsx]

## Sheet: Activity List
Case	Method Notes	Method Type	Target Notes	Target Group Type	Initiator	Initiator Type	Geographical Scope	Proposed Technology	Timing Notes	Timing Type	Stated Goals Notes	Stated Goals Type	Primary Desired Outcome	Who Can Act?	Delegation of power?	Messages	Questions	Conclusions	Engagement Type	Sources
Caged Field Trials in Mexico	town meetings, followed by discussion among ejidatarios only.	Public meeting	Local farming collective	Community (geographically defined)	Various Academic Researchers	Individual Researchers	Mexico: Rio Florido, in Tapachula County, Chiapas	Genetically engineered mosquitoes with no gene drive	Seeking regulatory approval	Regulatory	Comply with community regulatory structures to acquire field site	Compliance	permission from farming collective to purchase land for trial	Target	No	Thorough review of Project objectives for purchasing the land	Vote to remand the designated land to public domain	Approval to sell land constituted community consent/approval for Project activities	Influence	Ramsey, J.M., et al., A regulatory structure for working with genetically modified mosquitoes: lessons from Mexico. PLoS neglected tropical diseases, 2014. 8(3): e2623.
Caged Field Trials in Mexico	Outreach meetings	Public meeting	Residents	Community (geographically defined)	Various Academic Researchers	Individual Researchers	Mexico: Rio Florido, in Tapachula County, Chiapas	Genetically engineered mosquitoes with no gene drive	Planning caged field trial	Trial	share documents, explain procedures and experiments related to the Project	Inform/Disseminate Info	notify residents of trial procedures so they are not surprised or scared by trial	Target	No	Insufficient Information	Insufficient Information	Information about project disseminated to local community	Influence	Ramsey, J.M., et al. (2014)
Eliminate Dengue/World Mosquito Project	Face-to-face canvassing ("door knocks")	Canvassing	Residents	Community (geographically defined)	Eliminate Dengue (non-profit)	Non-profit	Cairn, QL, Australia	Wolbachia Infected Mosquitoes	During open field trial	Trial	be available to stakeholders, listen and respond to concerns and facilitate dialogue	Dialogue; Intangibles	find out about and address local concerns	Initiator	No	Insufficient Information	solicited feedback on releases	ED team members responded to concerns with follow up call; used feedback to direct new experiments and report findings back to community	Inquire	Kolopack, P.A., J.A. Parsons, and J.V. Lavery, What makes community engagement effective?: lessons from the eliminate dengue program in Queensland Australia. PLoS neglected tropical diseases, 2015. 9(4): e0003713.
Eliminate Dengue/World Mosquito Project	Public Relations (disseminate pamphlets and posters in public places; branding of staff uniforms, vehicles with program logo; team members walking around community)	Public relations	Residents	Community (geographically defined)	Eliminate Dengue (non-profit)	Non-profit	Cairn, QL, Australia	Wolbachia Infected Mosquitoes	During open field trial	Trial	funders (BMGF and GCGH) required ED to address 'social aspects' of the tech; address community concerns prior to release, esp those in response to other controversial releases of GMMs; "...make the ED Program visible and familiar;" be available for stakeholders	Compliance; Inform/Disseminate Info	raise awareness about the trial so locals are not surprised or scared	Target	No	Insufficient Information	No questions asked	"Having ED team members accessible in these community settings and at times that were convenient for local residents increased the frequency and richness of interactions and contributed to the team’s commitments to listen and to be responsive to stakeholders’ concerns."	Influence	Kolopack, P.A., J.A. Parsons, and J.V. Lavery (2015)
Eliminate Dengue/World Mosquito Project	presentations and meetings	Public meeting	local community groups	Leaders (geographically defined)	Eliminate Dengue (non-profit)	Non-profit	Cairn, QL, Australia	Wolbachia Infected Mosquitoes	During Wolbachia open trial	Trial	socialize the Wolbachia technology and proposed research strategy; listen and respond to stakeholders’ concerns; facilitate dialogue.	Dialogue; Intangibles	raise awareness about the trial and collect feedback on project	Initiator	No	Introduced scientific concepts underlying the technology, explained goals of the program	elicited host community input on these aims and CE practices.	used feedback to direct new experiments and report findings back to community	Inquire	Kolopack, P.A., J.A. Parsons, and J.V. Lavery (2015)
Eliminate Dengue/World Mosquito Project	Town Hall meetings	Public meeting	Residents	Community (geographically defined)	Eliminate Dengue (non-profit)	Non-profit	Cairn, QL, Australia	Wolbachia Infected Mosquitoes	During Wolbachia open trial	Trial	socialize the Wolbachia technology and proposed research strategy; listen and respond to stakeholders’ concerns; facilitate dialogue.	Dialogue; Intangibles	raise awareness about the trial so locals are not surprised or scared; collect feedback	Initiator	No	Introduced scientific concepts underlying the technology, explained goals of the program	elicited host community input on these aims and CE practices.	Facilitated opportunities for "listening and responding to stakeholders' concerns"	Inquire	Kolopack, P.A., J.A. Parsons, and J.V. Lavery (2015)
Eliminate Dengue/World Mosquito Project	"Retrospective case study" Ethnography, interviews	Social science methods	ED team, local residents (people with a range of experiences connected to ED CSE)	Community (geographically defined)	Eliminate Dengue (non-profit)	Non-profit	Cairn, QL, Australia	Wolbachia Infected Mosquitoes	Post-open release trials	Trial	Retrospective case study of Eliminate Dengue's approach to community engagement in Cairn; understand why the ED program was well accepted in the host communities of the initial field trials	Knowledge Production	publish report on successful strategies and room for improvement	Initiator	No	Insufficient Information	What made the ED community engagement program so successful in Australia?	Findings from case study delineates the critical features of the ED Program’s approach to CE; should serve as a framework for other programs to follow when designing their own strategies	Inquire	Kolopack, P.A., J.A. Parsons, and J.V. Lavery (2015)
FNIH Working Group Series	Scientific Working Group	Expert workshop	Experts (Scientists)	Experts	FNIH	Non-profit	International (intervention focused on Africa)	Genetically engineered mosquitoes with gene drive	In anticipation of research	Research and Development	Convene a working group to recommend a consensus path for field testing gene drives to fight malaria in Africa	Policy Production	publish expert recommendations for field testing gene drives	Initiator	Yes	Insufficient Information	"One specific question we expect the working group to address is whether the field testing pathway should, in addition to cage and other field trials, include a self-limiting release. We are interested in learning from the working group’s process what sorts of questions or risks a self-limiting release might address and whether they are sufficiently important to warrant the associated delay"	Agreed that mosquitoes can be safely tested provided recommended precautions are followed and required approvals are obtained; it will not be possible to guarantee containment of gene drive modified mosquitoes. Participants disagreed about the ideal characteristics for the site of first release. Did not recommend field cage testing as a critical-path requirement prior to the first small-scale rel…	Involve	Open Philanthropy Project. A conversation with the Foundation for the National Institutes of Health. 2018 [cited 2018 August 28]; Available from: https://www.openphilanthropy.org/sites/default/files/FNIH_02-14-18_%28public%29.pdf.; Open Philanthropy Project. Foundation for the National Institutes of Health — Working Group on Malaria Gene Drive Testing Path. 2016 [cited 2018 August 28]; Available …
FNIH Working Group Series	Working group/consensus statement	Expert workshop	Experts (scientists and regulatory experts)	Experts	FNIH	Non-profit	International	Genetically engineered mosquitoes with gene drive	In anticipation of research	Research and Development	identify process/offer guidance for contained field trials	Policy Production	publish expert recommendations for field testing gene drives	Initiator	Yes	Insufficient Information	What are the important considerations for researchers, government authorities, and community leaders interested in the design and implementation of contained field trials of GMMs with gene drive?	Produced recommendations for phased testing. Advocates contained field trials that follow promising lab results; provides practical recommendations for field site selection, preparation for and conduct of trials (i.e., measures to mitigate unintended escape and address an escape should it occur) and public engagement.	Involve	Benedict, M., et al., Guidance for contained field trials of vector mosquitoes engineered to contain a gene drive system: recommendations of a scientific working group. Vector-Borne and Zoonotic Diseases, 2008. 8(2): 127-166.
Gene Drive Outreach Network	Public-facing website	Public relations	Public	General Public	Various non-profit organizations, laboratories, and researchers	Non-profit	English speakers (international)	Genetically engineered mosquitoes with gene drive	In anticipation of research	Research and Development	raise awareness of "the value of gene drive research for the public good;" provide forum for members, promote information sharing, engagement with key stakeholders	Inform/Disseminate Info; Intangibles	raise awareness about gene drive so public is more familiar and comfortable with the technology	Target	No	Gene drive is a potential solution to intractable public health and conservation issues	No questions asked	Insufficient Information	Influence	Outreach Network for Gene Drive Research. 2019 [cited 2019 March 21]; Available from: https://genedrivenetwork.org.
Los Angeles 2016 Community Engagement Workshops	Community Workshop	Public meeting	Residents	Community (geographically defined)	LA County Department of Public Health, San Gabriel Valley Mosquito Control District, Greater LA County Vector Control District	Government Agency	Los Angeles County	Wolbachia Infected Mosquitoes	R & D (Wolbachia)	Research and Development	inform policy about mosquito control in LA county; learn about community preferences, values, needs	Intangibles; Knowledge Production	create report about local attitudes toward mosquito control to inform policy	Initiator	No	Public health and vector control staff gave an overview of Zika (incidence, transmission, clinical features, birth defects that may occur in newborns, Aedes in LA County, and prevention strategies). Participants were engaged in dialogue on risk, personal precautions, and the impact of Zika on individual and community behaviors. Another presentation discussed vector control strategies in more dept…	Pre-workshop survey: participants completed a pre- demographic questions, knowledge and beliefs on issues surrounding vector-borne illness and vector control, and current vector control measures, where they receive trusted information on vector control and diseases spread by mosquitoes.	The group produced a set of recommendations in the areas of communication and outreach, public engagement, strategic planning, and policy	Inquire	Keystone Policy Center. Greater Los Angeles County Vector Control and Public Health Community Engagement. 2017 [cited 2018 September 16]; Available from: http://www.keystone.org/wp-content/uploads/2017/07/FINAL-LACounty-Vector-Control-Report.pdf.
Okorie/Marshall Interviews in Nigeria	Survey (researchers use interview/survey interchangeably: the surveys were self-administered and interviewer was present to answer participant questions)	Social science methods	Experts (scientists)	Experts	Various Academic Researchers	Individual Researchers	Nigeria (Oyo and Kwara state)	Genetically engineered mosquitoes with gene drive (The survey addressed the population replacement strategy whereby transgenes are driven into a population.)	R & D	Research and Development	Gauge expert knowledge of / feelings about GE mosquitoes	Knowledge Production	publish report on African experts knowledge and attitudes toward GE mosquitoes	Initiator	No	Insufficient Information	"Questions were asked about the cause and prevention of malaria, genetic modification and biotechnology. Specific questions on perception and acceptable conditions for the potential release of GM mosquitoes in Nigeria were also covered."	"Although the majority of participants were sceptical about GMMs generally, most of them encouraged their use provided that evidence of contingency measures are available to remove them should a hazard becomes evident during the course of the release."	Inquire	Okorie, P.N., et al., Perceptions and recommendations by scientists for a potential release of genetically modified mosquitoes in Nigeria. Malaria journal, 2014. 13(1): 154.
Marshall Interviews in Mali	Interviews	Social science methods	"30 living in rural communities, 30 living in urban suburbs of Bamako and 20 Western-trained and traditional health professionals working in Bamako and Bandiagara."	Community (geographically defined)	Various Academic Researchers	Individual Researchers	Mali (Bamako and Bandiagara)	Genetically engineered mosquitoes, no gene drive	R & D ("prior to planning a trial")	Research and Development	Assess public attitudes to GM mosquitoes for malaria control in rural and urban areas of Mali, West Africa	Knowledge Production	publish report on local attitudes toward GE mosquitoes	Initiator	No	On the topic of selective breeding, participants were told that genetic alteration is a faster way to develop more desirable animals, fruits and vegetables, but may lead to unknown environmental consequences.	Questions were asked about: "the cause of malaria, heredity and selective breeding; genetic alterations and acceptable conditions for a release of pest-resistant GM corn and malaria-refractory GM mosquitoes; decision-making processes in their community"	"there were some dissenters, but the majority of participants were pragmatic towards a release of GM mosquitoes."	Inquire	Marshall, J.M., et al., Perspectives of people in Mali toward genetically-modified mosquitoes for malaria control. Malaria journal, 2010. 9(1): 128.
Mice Against Ticks	Expert consultation: "consulted with outside experts from many different fields"	Other	Experts (interdisciplinary, not specified)	Experts	Mice Against Ticks	Non-profit	MIT	mice with gene drive	R&D	Research and Development	Consult experts on whether to disclose 2014 CRISPR discoveries	Policy Production	expert input to inform scientists' decision about how to handle scientific discoveries	Initiator	No	Insufficient Information	Should researchers disclose information about new discoveries in RNA-guided gene drive technology?	Decided to disclose the capabilities and call for regulation before anyone began experiments. "we are confident that the responsible development of RNA-guided gene drive technology is best served by full transparency and early engagement with the public"	Inquire	Esvelt, K., Rules for Sculpting Ecosystems: Gene Drives and Responsive Science, in Gene Editing, Law, and the Environment: Life Beyond the Human, I. Braverman, Editor 2017, Routledge: London. p. 21-37.
Mice Against Ticks	Public meeting	Public meeting	Residents	Community (geographically defined)	Mice Against Ticks	Non-profit	Nantucket and Martha's Vineyard	mice with gene drive	Research and development	Research and Development	Demonstrate early stage collaboration; use community decision-making to identify next steps/tech to address Lyme; establish new model for community engagement ("Responsive science model")	Dialogue; Intangibles	community input to inform scientists' next research focus	Initiator	No	Insufficient Information	Are local residents willing to consider the possibility of releasing engineered mice on the islands?	Attendees indicated a strong desire to move forward with at least one of the proposed scientific methods of generating Lyme resistant mice	Inquire	Esvelt, K., Rules for Sculpting Ecosystems: Gene Drives and Responsive Science, in Gene Editing, Law, and the Environment: Life Beyond the Human, I. Braverman, Editor 2017, Routledge: London. p. 21-37.; Esvelt, K., J. Buchthal, and J. Lunshof Greenwall Foundation Grant Application: A mutually responsive approach to developing technologies that alter shared ecosystems. 2017
Mice Against Ticks	Online forum	Other	Public	General Public	Mice Against Ticks (Esvelt, MIT)	Non-profit	Online	mice with gene drive	Research and development	Research and Development	Document and facilitate community-guided research for Mice Against Ticks project	Inform/Disseminate Info; Intangibles	demonstrate transparency in community guided research to encourage public acceptance/support	Target	No	Website features all media related to project; meant to serve as a platform for direct communication between scientists, stakeholders, and the community at large.	No questions asked	Insufficient Information	Influence	Responsive Science website (www.responsivescience.org)
Mosquito-Free Hawaii 2016 Workshop	Workshop	Expert workshop	Experts (biologists, biotechnology experts, wildlife managers, and public health specialists)	Experts	Hawaiʻi Exemplary State Foundation and with support from 2016 IUCN World Conservation Congress, American Bird Conservancy, California Academy of Sciences, Hawaiʻi Department of Health, Hawaiʻi Department of Land and Natural Resources, Hawaiʻi Exemplary State Foundation, Office of the Mayor of Hawaiʻi County, Revive & Restore, United States National Park Service, United States Fish and Wildlife Se…	Government Agency	Hawaii	SIT, Wolbachia, and self-limiting GE mosquitoes	Contemplating existing and emerging technologies	Other	to seek strategic solutions to eliminate mosquito-borne diseases affecting humans and wildlife.	Knowledge Production	create report about available and emerging approaches to mosquito control to inform state-level policy	Initiator	Yes	Mosquitoes cause human disease epidemics and the severe loss of biodiversity in Hawaii; A "mosquito free Hawaii" cannot be realized with conventional vector control methods	What are new methods to suppress or eliminate at the landscape scale and how might they be adopted in Hawaii?	A partnership with an engaged public, local experts, and a supportive government will be necessary to capitalize on new technologies for mosquito control.	Involve	To Restore a Mosquito-Free Hawai'i. 2016; Available from: http://www.cpc-foundation.org/uploads/7/6/2/6/76260637/report_on_mosquito_free_workshop.pdf.
NASEM 2015 Workshop	Commissioned Report	Expert workshop	Experts (scientific)	Experts	National Academies of Science Engineering and Medicine (NASEM) and Foundation for the National Institutes of Health (FNIH)	Non-profit	United States	Genetically engineered organisms with gene drive	R&D	Research and Development	Convene committee to produce guidance document for stakeholders regarding unintended harms, ethical issues, governance.	Policy Production	create and publish recommendations	Initiator	Yes	Insufficient Information	What harms could result from developing and using gene-drive organisms?; What ethical, legal, and social considerations are important for field release of gene drives?; How adequate are existing governance mechanisms and risk assessment guidelines for the environmental and public health implications of using gene drives?	Continuous evaluation and assessment of the social, environmental, legal, and ethical considerations of gene drives will be needed to develop this technology responsibly and adapt research and governance to the field’s complex and emerging challenges.	Involve	National Academies of Sciences Engineering and Medicine, Gene drives on the horizon: advancing science, navigating uncertainty, and aligning research with public values, 2016: National Academies Press.
NCSU 2016 Expert Workshop	Expert workshop	Expert workshop	Experts (scientific, policy, ethics)	Experts	North Carolina State University Researchers & National Science Foundation	Academic Institutions	United States	Genetically engineered organisms with gene drive	In anticipation of research	Research and Development	"Collaborative policy design." Draw on experts and use a "systems perspective" to address governance and policy issues related to GD, and produce recommendations for policy design and governance	Policy Production	create and publish recommendations	Initiator	Yes	Participants were asked to use systems thinking and mapping to describe the connections among social, policy, economic, and ecological variables as they intersect within governance systems.	Explore the complex intersection of political, economic, ethical, and ecological risk issues associated with gene drives	Gene drive governance must involve voices from local communities, and take up interdisciplinary research questions at the nexus of ecological, political, and social systems.	Involve	Kuzma, J., et al., A roadmap for gene drives: using institutional analysis and development to frame research needs and governance in a systems context. Journal of Responsible Innovation, 2018. 5(sup1): S13-S39.
Oxitec in Brazil	Face-to-face canvassing	Canvassing	Residents	Community (geographically defined)	Moscamed (Projecto Aedes Transgenico), Oxitec, municipal authorities	Non-profit; For-profit	Brazil: Juazeiro, Piracicaba	Genetically engineered mosquitoes, no gene drive (Oxitec)	During open field trial	Trial	Carry out intensive monitoring for trial; Discuss project; give residents opportunity to ask questions, give feedback, and express concern	Dialogue; Intangibles	find out about and address local concerns	Initiator	No	Insufficient Information	Insufficient Information	Insufficient Information	Inquire	de Campos, A.S., et al., Responsible Innovation and political accountability: genetically modified mosquitoes in Brazil. Journal of Responsible Innovation, 2017. 4(1): 5-23.
Oxitec in Brazil	Commissioned Report (survey of local residents)	Social science methods	Piracicaba residents	Community (geographically defined)	Moscamed (Projecto Aedes Transgenico), Oxitec, municipal authorities	Non-profit; For-profit; government agency	Brazil: Piracicaba	Genetically engineered mosquitoes, no gene drive (Oxitec)	Planning open field trial	Trial	Commission survey of local residents	Knowledge Production	create report about local attitudes toward project	Initiator	No	Insufficient Information	How do local residents perceive the Friendly Aedes aegypti project?	“92.7% of Piracicaba citizens support the use of innovative tools to combat dengue and 88.5% support the use of the ‘Friendly Aedes aegypti’"	Inquire	de Campos, A.S., et al. (2017)
Oxitec in Brazil	Public Relations (Engagement with media via radio, TV and press at local and national level)	Public relations	Residents	Community (geographically defined)	Moscamed (Projecto Aedes Transgenico), Oxitec, municipal authorities	Non-profit; For-profit; government agency	Brazil (local and national)	Genetically engineered mosquitoes, no gene drive (Oxitec)	Planning open trial	Trial	disseminate information about trials to as many people as possible	Inform/Disseminate Info	raise awareness of trial to encourage acceptance and cooperation with trial	Target	No	Insufficient Information	Insufficient Information	"Local residents were informed of the purpose of the releases"	Influence	de Andrade, P.P., et al., Use of transgenic Aedes aegypti in Brazil: risk perception and assessment. Bulletin of the World Health Organization, 2016. 94(10): 766.; de Campos, A.S., et al. (2017)
Oxitec in Brazil	"direct communication with residents of the areas where the GM mosquitoes were being released" ; "discussions with local residents" during extensive monitoring required by trial	Canvassing	Residents	Community (geographically defined)	Moscamed (organizers of Projecto Aedes Transgenico), Oxitec, U de Sao Paulo	Non-profit; For-profit; Academic Institution	Brazil: Bahia (suburbs of Itaberaba and Mandacaru in the city of Juazeiro)	Genetically engineered mosquitoes, no gene drive (Oxitec)	During open field trial	Trial	gain support and cooperation from locals (consent for mosquito traps); education; gain political capital (for responding to dengue)	Dialogue; Inform/Disseminate Info; Intangibles	raise awareness of trial to encourage acceptance and cooperation with trial	Target	No	Insufficient information	Insufficient Information	Residents were informed about trial underway	Influence	de Campos, A.S., et al. (2017)
Oxitec in Malaysia	Expert input (via written correspondence and face-to-face meetings)	Other	Nine environmental NGOs	Experts	National Genetic Modification Advisory Committee (GMAC)	Government Agency	Malaysia	Genetically engineered mosquitoes, no gene drive (Oxitec)	Planning marked capture and release trial	Trial	Invite expert comments on proposed field trial "as it was the first time public consultation was done in Malaysia for release of LMOs"	Knowledge production	collect input from NGOs to inform planning of trial	Initiator	No	insufficient information (called for expert comment)	What are environmental NGOs' views on the proposed trial?	Insufficient Information	Inquire	Lacroix, R., et al., Open field release of genetically engineered sterile male Aedes aegypti in Malaysia. Plos One, 2012. 7(8): e42771.
Oxitec in Malaysia	"Public consultation" (Newspaper announcements with online public feedback)	Notification and comment	Residents	Community (geographically defined)	National Biosafety Department	Government Agency	Malaysia	Genetically engineered mosquitoes, no gene drive (Oxitec)	Planning marked capture and release trial	Trial	Carry out public consultation, which is required by Malaysian Biosafety Act. Invite public feedback and gain public trust	Compliance; Inform/Disseminate Info; Intangibles; Knowledge production	raise awareness of trial to encourage acceptance and cooperation with trial	Target	No	insufficient information (announced trials, called for public comment)	"called for input from public"	public engagement is important to field trials to provide information and solicit public perceptions of proposed trials, and to establish transparency/gain public trust	Influence	Subramaniam, T.S., et al., Genetically modified mosquito: the Malaysian public engagement experience. Biotechnology journal, 2012. 7(11): 1323-1327.
Oxitec in the US	Notification and Comment through Federal Register	Notification and comment	Residents	Community (geographically defined)	US Food and Drug Administration	Government Agency	United States	Genetically engineered mosquitoes, no gene drive (Oxitec)	FDA draft environmental assessment	Regulatory	solicit comments from public about proposed trial (FDA doc) per procedural requirements	Compliance; Knowledge Production	document public response to proposed field trial to inform regulatory decision making	Initiator	No	Insufficient information	How do respondents to FDA docket view proposal to trial GM mosquitoes in Key Haven?	74.8% of commenters opposed trials, 3.6% were neutral, and 21.6% were supportive with strongest themes distinguishing opposition from support being human health and mistrust of government or industry.	Inquire	Bloss, C.S., et al., Public response to a proposed field trial of genetically engineered mosquitoes in the United States. Jama, 2017. 318(7): 662-664.
Oxitec in the US	Survey	Social science methods	Residents	Community (geographically defined)	Researchers from multiple universities (Arizona State University, University of Arizona, University of Colorado, North Carolina, Oxford)	Individual Researchers	Key West, Florida	Genetically engineered mosquitoes, no gene drive (Oxitec)	Planning open field trial	Trial	Learning, Intangibles: survey residents to see whether public outreach/media efforts about release were effective in reaching them, and how they reacted to those messages	Intangibles; Knowledge Production	publish report of public attitudes toward field trial	Initiator	No	Insufficient information	Awareness of release plans, knowledge of dengue risk, knowledge of mosquitoes and mosquito control, perceptions of release	Only half of residents sampled were aware of plans for release despite media campaign; prior knowledge of release plans varied across demographic categories; perception ranged from strong opposition (9%) to strong support (34.9%).	Inquire	Ernst, K.C., et al., Awareness and support of release of genetically modified "sterile" mosquitoes, Key West, Florida, USA. Emerging infectious diseases, 2015. 21(2): 320-4.
Venter Institute 2016 Workshop	Expert workshop	Expert workshop	Experts (scientific, policy, ethics)	Experts	Venter Institute	Non-profit	International (scientific and science policy communities)	Insects with gene drive	Early research	Research and Development	Governance: Anticipate challenges to be faced by scientists/ decision-makers, offer action items (for researchers, funders, US regulators, policymakers, orgs) to address them	Policy Production	publish expert recommendations for ethical development of gene drives	Initiator	Yes	Discussed challenges scientists and decision makers will face as researchers develop gene-drive insects intended for environmental release; identified action items to help address these challenges.	What are the governance challenges associated with the development and use of gene-drive-modified insects?	Wide agreement on the need to incorporate community engagement activities for field testing (including field cage trials) and later stages of release	Involve	Adelman, Z., et al., Rules of the road for insect gene drive research and testing. Nature biotechnology, 2017. 35(8): 716-718.; Carter, S. and R. Friedman, Policy and Regulatory Issues for Gene Drives in Insects: Workshop Report. J. Craig Venter Institute, San Diego, CA, 2016: 1-21.
